# Supplementary material for: Relationship between Key Environmental Factors and the Architecture of Fruit Shape and Size in Near-Isogenic Lines of Cucumber (Cucumis sativus L.)
Source: Int J Mol Sci. 2022 Nov 14;23(22):14033. doi: 10.3390/ijms232214033 (PMC9697376; doi:10.3390/ijms232214033)
Supplement: Supplementary file 1 [file ijms-23-14033-s001.zip]

Archive with 2 entries (2 files):
- Supplemental figure.pdf
- Supplemental table.xls
