# Supplementary material for: Relationship between Key Environmental Factors and the Architecture of Fruit Shape and Size in Near-Isogenic Lines of Cucumber (Cucumis sativus L.)
Source: Int J Mol Sci. 2022 Nov 14;23(22):14033. doi: 10.3390/ijms232214033 (PMC9697376; doi:10.3390/ijms232214033)
Supplement: Supplementary file 1 [file ijms-23-14033-s001.zip › Supplemental table.xls]

## Sheet: Table S1
	Table S1. Primers designed by RT-qPCR
Genes	Forward	Reverse
SUN-RT	CACTCCCTTGTCGG	CTCAATTTCGCCTTA
LNG-RT	TGTTGACGGGAAAGGAAGTAT	GCCCACATCGGACTG
FUL-RT	TTCTCCACTTCTTCTACCTCAGCCAT	ACGGCGGAAGGAGGGTATCG
SUP-RT	AAAAGCCAGAGGAACAAGGT	GGTTAGGGTTATGGAGGAGGT
ACS2-RT	CTTCTGGTGTTATTCAAATGGGCTTAG	GCTCATTGGCAGCAGTGGC
FNL-RT	TCGTGGTTGAGTCGGTGGGC	CTTTCGTGTCGCATCGGTTAGA

## Sheet: Table S2
Table S2. Fruit shape characteristics of cucumber under the different lines and season and variance analysis.
Factors	Levels	fruit length	fruit diameter	fruit shape index
Ln35	Spring	71.479±73.660	20.543±20.565	3.590±0.846
	autumn	59.761±63.677	19.075±20.523	2.867±0.607
Ln37	Spring	28.208±25.910	23.520±23.422	1.247±0.146
	autumn	37.499±52.461	25.574±28.163	1.501±0.287
Analysis of variance
lines		*	ns	**
season		ns	ns	ns
lines× season		ns	ns	*

## Sheet: Table S3
Table S3. The range of illumination intensity requirements that corresponds to cucumber harvest stage under optimum temperature enviroment condition
Fruit traits		Measured values (mm)	TEP requirements (MJ/m2)	Illumination intensity (Klux)
fruit length	Ln35	128.83±5.65	12.47±0.67	99.92±5.37
	Ln37	48.60±2.34	12.86±0.69	103.04±8.98
fruit diameter	Ln35	34.24±3.47	13.91±1.24	111.46±9.94
	Ln37	41.07±4.33	13.75±1.03	110.18±8.25
